# Supplementary material for: Hydroquinone 5-O-Cinnamoyl Ester of Renieramycin M Suppresses Lung Cancer Stem Cells by Targeting Akt and Destabilizes c-Myc
Source: Pharmaceuticals (Basel). 2021 Oct 30;14(11):1112. doi: 10.3390/ph14111112 (PMC8621304; doi:10.3390/ph14111112)
Supplement: Supplementary file 1 [file pharmaceuticals-14-01112-s001.zip]

Archive with 1 entries (1 files):
- pharmaceuticals-1411067-supplementary.pdf
